# Supplementary material for: Increased Levels of Phosphorylated-P38α Induce WNT/β-Catenin and NGF/P75NTR/TrkA Pathways Disruption and SN56 Cell Death following Single and Repeated Chlorpyrifos Treatment
Source: Foods. 2024 Aug 1;13(15):2427. doi: 10.3390/foods13152427 (PMC11311586; doi:10.3390/foods13152427)
Supplement: Supplementary file 1 [file foods-13-02427-s001.zip]

Archive with 1 entries (1 files):
- foods-3077562-supplementary.pdf
